# Supplementary material for: Transcriptomic–proteomic analysis reveals the regulatory mechanisms of Alfalfa (Medicago sativa) in response to Fusarium acuminatum
Source: Front Plant Sci. 2025 Jul 29;16:1620189. doi: 10.3389/fpls.2025.1620189 (PMC12351649; doi:10.3389/fpls.2025.1620189)
Supplement: Supplementary file 1 [file Table1.xls]

## Sheet: prot_tran_diff
Table S1 Correlation Analysis of the Transcriptome and Proteome Sequencing in 3d vs 0d group
Gene_id	Tran_id	Prot_id	GO_fun	kegg	Protein(log2fc)	Protein(pval)	Tran(log2fc)	Tran(pval)
MS.gene043947	MS.gene043947	G7KBA2	-	-	-0.482615	0.0231041290699231	-10.6134	5.49729638931787e-12
MS.gene94264	MS.gene94264	B7FN12	-	Glutathione metabolism(map00480)	-0.386435	0.0458233543798594	-6.86671	2.50395046568447e-05
MS.gene03055	MS.gene03055	G7IKW8	-	-	-1.01918	0.0102087421591756	-3.65252	0.000982039855212187
MS.gene92022	MS.gene92022	A0A072TWG0	catalytic activity	Biosynthesis of secondary metabolites(map01110)	0.497073	0.028125540626579	-3.37379	0.000195285367304395
MS.gene42696	MS.gene42696	G7J8C7	-	-	-0.57898	0.00443425556630702	-3.87769	8.63096193296429e-05
MS.gene067629	MS.gene067629	I3SP55	heme binding	-	0.586149	0.012543477756878	-3.84261	0.00099940159345723
MS.gene006415	MS.gene006415	A0A396K215	-	-	-0.446097	0.00339561986098608	-2.64274	0.000201633096707668
MS.gene07195	MS.gene07195	A0A072VYS9	-	Glutathione metabolism(map00480)	-1.00596	0.00169116188974689	-5.7233	1.13083833432865e-05
MS.gene44834	MS.gene44834	A0A396HYA5	metabolic process	Biosynthesis of secondary metabolites(map01110)	0.584142	0.02088919950171	10.0731247168351	3.56476549219739e-22
MS.gene072609	MS.gene072609	G7KVJ5	nutrient reservoir activity	-	-0.508258	0.0301611320873978	-2.21999	0.00124758864756314
MS.gene00875	MS.gene00875	A0A396J3I9	-	-	-0.37667	0.0237110738189503	-6.3942	0.00013241312158946
MS.gene025436	MS.gene025436	A0A072TJ93	-	-	-0.865182	0.00239484466733381	-4.83806	1.18186545876003e-09
MS.gene039177	MS.gene039177	I3TAJ1	-	Glutathione metabolism(map00480)	-0.510271	0.0181352507624488	-4.65141	7.43264257481983e-09
MS.gene37357	MS.gene37357	G7LIY0	metabolic process	Linoleic acid metabolism(map00591)	0.663053	0.00111587200239347	-3.07496	0.00165985987996675
MS.gene067808	MS.gene067808	A0A072U1I8	metabolic process	Nitrogen metabolism(map00910)	-0.268854	0.0132321717547347	-3.16206	0.000117809184804042
MS.gene062850	MS.gene062850	I3T074	-	Glutathione metabolism(map00480)	-0.652568	0.0298991803593779	-2.7134	0.00154044270252572
MS.gene055905	MS.gene055905	G7IBI3	-	Phenylpropanoid biosynthesis(map00940)	0.941377	0.048523478429754	3.8110018187538	3.42650833183323e-05
MS.gene94260	MS.gene94260	I3SEW8	-	Glutathione metabolism(map00480)	-0.598501	0.0189397649433582	-4.67433	1.53451837527865e-05
MS.gene31022	MS.gene31022	G7JAD7	-	-	-0.751704	0.000316235569562311	4.04584087473377	0.000804379903030376
MS.gene40667	MS.gene40667	I3SPW2	heme binding	-	-1.08077	0.00041240515814757	-3.02937	0.000167497977967665
MS.gene90479	MS.gene90479	A0A072UP75	catalytic activity	Phenylpropanoid biosynthesis(map00940)	-1.16247	0.0109596938977401	-3.58822	9.00617242688643e-05
MS.gene72816	MS.gene72816	G7K6R8	metabolic process	-	-0.44426	0.0247229888319621	-3.41059	0.000150492168406215
MS.gene60650	MS.gene60650	G7ID31	metabolic process	Metabolic pathways(map01100)	-0.92254	0.00848177391271357	-3.13234	9.93447440399878e-05
MS.gene003621	MS.gene003621	G7JL30	-	-	-0.282993	0.0204581651361112	-2.96382	0.0014393275620363
