# Supplementary material for: Transcriptomic–proteomic analysis reveals the regulatory mechanisms of Alfalfa (Medicago sativa) in response to Fusarium acuminatum
Source: Front Plant Sci. 2025 Jul 29;16:1620189. doi: 10.3389/fpls.2025.1620189 (PMC12351649; doi:10.3389/fpls.2025.1620189)
Supplement: Supplementary file 2 [file Table2.xls]

## Sheet: prot_tran_diff
Table S2 Correlation Analysis of the Transcriptome and Proteome Sequencing in 13d vs 0d group
Gene_id	Tran_id	Prot_id	GO_fun	kegg	Protein(log2fc)	Protein(pval)	Tran(log2fc)	Tran(pval)
MS.gene028536	MS.gene028536	G7JT01	metabolic process	Valine, leucine and isoleucine degradation(map00280)	0.614677	0.00356147352316107	3.24835696339298	0.0010392419460422
MS.gene45853	MS.gene45853	A0A072UI35	cell part	Pentose and glucuronate interconversions(map00040)	1.33641	0.00794831871637713	4.08500661739483	1.32764158040824e-05
MS.gene069093	MS.gene069093	G7KF23	-	-	-0.806453	0.0490671222809255	-7.31906	2.78145359930789e-05
MS.gene016248	MS.gene016248	A0A396H071	binding	-	0.959454	0.00197858039439112	3.22843244637127	3.02333542542926e-05
MS.gene56604	MS.gene56604	H1A979	heterocyclic compound binding	-	0.480417	0.0387853557977428	2.96948412390307	0.000235587325220837
MS.gene010190	MS.gene010190	A0A396HS48	-	-	0.885884	0.0185991809613675	-3.46257	2.31382909312379e-05
MS.gene010908	MS.gene010908	A0A072TYB8	-	-	-0.489385	0.00280291227640867	-5.72775	3.08790546587514e-06
MS.gene051946	MS.gene051946	Q2HVE4	-	-	0.637021	0.0127463651196913	4.52696217631916	4.54915992342782e-07
MS.gene004751	MS.gene004751	A0A072VKZ3	cellular macromolecule biosynthetic process	-	0.295139	0.0238157497580366	2.78819778228637	0.000250364779785911
MS.gene98438	MS.gene98438	G7K9J0	heterocyclic compound binding	Plant-pathogen interaction(map04626)	0.636959	0.00399718595537741	-2.44872	0.0013583984150554
MS.gene00981	MS.gene00981	G7ISJ8	macromolecule metabolic process	-	0.63587	0.0411264776811929	3.62893355433662	1.19352235251918e-05
MS.gene95704	MS.gene95704	A0A072TS67	-	-	-0.612999	0.000302554430681672	-4.01286	6.76505139733129e-06
MS.gene45854	MS.gene45854	A0A072UTA7	cell part	Pentose and glucuronate interconversions(map00040)	1.26219	0.00444071866025281	4.50924366390249	8.39606273266225e-05
novel.11095	novel.11095	A0A396H255	-	-	-0.921195	0.0258753563385689	-4.63077	3.21744382019132e-05
MS.gene52937	MS.gene52937	G7I467	-	-	1.68296	0.0256242542483613	3.49349730064356	0.000243761377006074
MS.gene30399	MS.gene30399	I3T4H7	heterocyclic compound binding	Brassinosteroid biosynthesis(map00905)	0.28523	0.0190365809735272	-4.79881	1.93499986333145e-06
MS.gene63973	MS.gene63973	B7FMG6	intracellular ribonucleoprotein complex	Ribosome(map03010)	-0.523891	0.0188033636164432	-4.39858	0.000203626933306847
MS.gene035037	MS.gene035037	A0A072VKN3	metal ion transport	-	0.356488	0.0496428255950706	2.52303537035699	0.00110005204114572
MS.gene61508	MS.gene61508	G7JCW8	heterocyclic compound binding	Phenylpropanoid biosynthesis(map00940)	-0.412869	0.00425880935613041	-4.4759	0.00030260228266022
MS.gene67368	MS.gene67368	A0A072ULZ3	nutrient reservoir activity	-	0.349284	0.0320687734307698	4.43087482142371	0.00228327944086388
MS.gene49811	MS.gene49811	A0A072UID0	organonitrogen compound biosynthetic process	Selenocompound metabolism(map00450)	0.594638	0.0128829771836376	2.77023539119319	0.000379691112128009
MS.gene058114	MS.gene058114	G7K6H6	-	Flavonoid biosynthesis(map00941)	1.04311	0.0176058082621976	6.56725153730361	9.10651815230846e-06
MS.gene065569	MS.gene065569	B7FN21	-	-	-0.441129	0.0427417355602585	-4.637	0.00147431937776209
MS.gene24451	MS.gene24451	Q2HRJ5	-	-	-0.753766	0.0202469924717453	-3.12754	0.000745323499853213
MS.gene02203	MS.gene02203	Q2HVA0	-	-	-0.691581	0.021235630097572	-2.61085	0.00146717866564019
MS.gene83008	MS.gene83008	A0A396JTW6	structural molecule activity	-	0.28247	0.0000591128566684552	3.00163546280326	0.000207077589174357
novel.3327	novel.3327	G7IH32	metabolic process	-	-0.428653	0.0166513848220488	-9.83788	2.47727018564483e-11
MS.gene31022	MS.gene31022	G7JAD7	nucleic acid binding	-	-0.426666	0.0199412183514219	4.17924533083124	0.000305938354693655
MS.gene57365	MS.gene57365	A0A072UWP2	metabolic process	Phenylpropanoid biosynthesis(map00940)	0.72471	0.00560468161092905	5.20348749903694	4.24619315404813e-13
MS.gene68616	MS.gene68616	G7JQ29	cellular biosynthetic process	Cysteine and methionine metabolism(map00270)	-0.339035	0.00999380307381635	-3.20692	7.88519078731856e-05
MS.gene90479	MS.gene90479	A0A072UP75	O-methyltransferase activity	Flavonoid biosynthesis(map00941)	-1.00113	0.0278830608746158	-3.79178	0.000141790152564342
MS.gene69113	MS.gene69113	G7J4L9	-	-	0.687908	0.0103937903488992	2.98424877001397	0.000793360185991527
MS.gene041632	MS.gene041632	A0A396IFH7	response to stimulus	-	1.59892	0.0452801182371458	5.67732988864568	4.19721676540369e-14
novel.12824	novel.12824	A0A072TS39	-	-	1.42394	0.0371906232027419	3.83798349003087	0.000313080429114295
MS.gene02539	MS.gene02539	A0A072V123	-	Flavonoid biosynthesis(map00941)	-0.753817	0.0479668608291233	-5.56649	0.000741817131490309
