# Supplementary material for: Transcriptomic–proteomic analysis reveals the regulatory mechanisms of Alfalfa (Medicago sativa) in response to Fusarium acuminatum
Source: Front Plant Sci. 2025 Jul 29;16:1620189. doi: 10.3389/fpls.2025.1620189 (PMC12351649; doi:10.3389/fpls.2025.1620189)
Supplement: Supplementary file 3 [file Table3.xls]

## Sheet: prot_tran_diff
Table S3 Correlation Analysis of the Transcriptome and Proteome Sequencing in 13d vs 3d group
Gene_id	Tran_id	Prot_id	GO_fun	kegg	Protein(log2fc)	Protein(pval)	Tran(log2fc)	Tran(pval)
MS.gene27560	MS.gene27560	A0A072U297	-	-	0.365564	0.0377680340621073	-2.19714	0.00218870464572454
MS.gene026826	MS.gene026826	G7IH96	-	-	-0.310883	0.00469459987520933	2.06254884335745	0.00404549651877498
MS.gene70706	MS.gene70706	A0A072V0X6	-	-	0.510809	0.000869956975897587	1.65226686409991	0.00319732629164015
MS.gene43361	MS.gene43361	A0A072VHK2	-	-	1.08114	0.0456161314539219	-2.78495	0.0046503755685756
MS.gene30399	MS.gene30399	I3T4H7	cation binding	Biosynthesis of secondary metabolites(map01110)	-0.334356	0.00364235590744994	-3.86711	4.67451615494848e-06
MS.gene88664	MS.gene88664	G7JD11	cell wall	-	1.26326	0.0101395898571649	-1.60731	0.000890687104241672
MS.gene002422	MS.gene002422	G7IP18	-	-	0.554523	0.005302563572609	1.59437629163076	0.00216690744633003
MS.gene01136	MS.gene01136	A0A396J2L4	metabolic process	-	-0.590645	0.000910223809325259	4.21913855719342	6.39388488553699e-06
MS.gene049604	MS.gene049604	G7IV57	structural constituent of ribosome	Ribosome(map03010)	0.852929	0.00771290110701307	5.54920246643383	5.23133429115808e-13
MS.gene056386	MS.gene056386	A0A072UKS2	-	Fructose and mannose metabolism(map00051)	-0.283946	0.00323661091217029	2.44600987310051	1.82957263127238e-05
MS.gene064139	MS.gene064139	A0A072V2S2	ATPase activity	ABC transporters(map02010)	0.380292	0.0404257472341601	3.26698373303965	3.62378335993513e-06
MS.gene008693	MS.gene008693	A0A072UXM4	alpha-amino acid metabolic process	Biosynthesis of secondary metabolites(map01110)	0.369919	0.0394326995255802	3.26861660933176	1.65274183465561e-07
MS.gene069487	MS.gene069487	I3S253	enzyme inhibitor activity	-	1.38232	0.00823325445598823	-1.91099	0.000553513848994869
MS.gene58042	MS.gene58042	G7JFC4	-	Galactose metabolism(map00052)	0.404651	0.0195056087984443	3.89172162443454	6.2887738383727e-10
MS.gene99857	MS.gene99857	G7ZYW6	metabolic process	Biosynthesis of secondary metabolites(map01110)	-0.649075	0.0484304310548733	3.4996914834137	9.68995779096772e-09
MS.gene006033	MS.gene006033	A0A072VZR2	transferase activity	-	1.37194	0.00627570286267769	-2.56062	0.00134548232289402
MS.gene067629	MS.gene067629	I3SP55	cation binding	-	-0.577022	0.017418209949604	4.11209248031506	4.60594388644877e-06
novel.11446	novel.11446	Q2HW58	-	-	-0.330038	0.0317498891699218	-3.13113	0.000111287823802793
MS.gene93402	MS.gene93402	A0A072VQC8	GTPase activity	Phagosome(map04145)	0.291876	0.0181950238305365	-2.43841	5.33245380193055e-05
MS.gene010190	MS.gene010190	A0A396HS48	-	-	0.717067	0.00569244780911072	-3.43473	0.000231851723441513
MS.gene005154	MS.gene005154	A0A396JWV1	cation binding	-	-0.449764	0.0187913703227692	2.55751881528361	0.000390805294672173
MS.gene073188	MS.gene073188	G7IJQ2	metabolic process	Anthocyanin biosynthesis(map00942)	-0.616892	0.0163937366018446	3.56110336529419	0.000141286206793593
MS.gene051946	MS.gene051946	Q2HVE4	-	Galactose metabolism(map00052)	0.646973	0.014839418072705	3.45001107675524	1.45455315150848e-08
MS.gene37739	MS.gene37739	G7KKQ6	enzyme inhibitor activity	-	1.27477	0.0291201643916849	-5.117	0.00283217998553726
MS.gene98438	MS.gene98438	G7K9J0	ADP binding	Plant-pathogen interaction(map04626)	0.820695	0.00249703961727764	-2.08981	0.00112133973620373
MS.gene003570	MS.gene003570	G7JMC8	cation binding	-	-0.648638	0.0445691316209783	4.11380191921301	7.15339279671758e-06
MS.gene010215	MS.gene010215	G7KB73	cation binding	-	-0.52477	0.000292708265497171	2.68020113743923	6.57474792295229e-06
MS.gene72842	MS.gene72842	G7K6V0	transferase activity	-	0.347662	0.0421882114106047	-1.91108	0.00150235400183547
MS.gene37357	MS.gene37357	G7LIY0	cation binding	Linoleic acid metabolism(map00591)	-0.521325	0.0101602538580756	2.84076649999312	3.62435235395476e-05
MS.gene46919	MS.gene46919	I3T2B6	-	SNARE interactions in vesicular transport(map04130)	0.335741	0.0053573362866892	-3.28218	4.34820650613868e-08
MS.gene071845	MS.gene071845	A0A396J759	defense response	-	0.555011	0.00239285486569027	-1.93436	0.000723132847327129
MS.gene07844	MS.gene07844	G7LIZ7	cation binding	Linoleic acid metabolism(map00591)	-0.611002	0.018811338938577	4.04649604802944	6.95300805837809e-06
MS.gene45854	MS.gene45854	A0A072UTA7	cell wall	Pentose and glucuronate interconversions(map00040)	1.37368	0.000373036496146503	4.46943716104373	2.22326471474423e-12
MS.gene047105	MS.gene047105	G7IL84	-	Glycolysis / Gluconeogenesis(map00010)	0.402884	0.0150327944336972	7.31304048083042	3.73679178758502e-12
MS.gene032263	MS.gene032263	A0A072TQP2	alpha-amino acid metabolic process	Tyrosine metabolism(map00350)	0.330427	0.0110976605725682	2.4394118763722	3.13908732522585e-05
MS.gene32061	MS.gene32061	G7IEE7	-	-	0.614028	0.00513240087342173	1.77832752341214	0.00323972545121229
MS.gene52937	MS.gene52937	G7I467	-	-	1.6206	0.00691957851312216	6.0964272415812	7.71659454529283e-10
MS.gene006231	MS.gene006231	A0A396K0N0	protein folding	Plant-pathogen interaction(map04626)	0.739967	0.00306977198377798	3.14477105066274	2.16265002158645e-06
MS.gene89101	MS.gene89101	A0A072VD91	-	-	0.691214	0.0000212434335722216	3.56271471773168	1.2893281926985e-09
MS.gene20192	MS.gene20192	A0A072TVX3	cation binding	-	-0.586119	0.0101859034241296	2.56137054827169	0.00430315887080208
MS.gene047750	MS.gene047750	G7KC64	metabolic process	-	-0.321248	0.00837546946343626	4.03882932192889	0.000476643573602333
MS.gene033150	MS.gene033150	G7JPY4	metabolic process	Alanine, aspartate and glutamate metabolism(map00250)	0.274525	0.0383364315400804	2.67322862926245	4.45519979211853e-06
MS.gene22706	MS.gene22706	A0A072U5I5	-	-	-0.434327	0.0158482190232468	-2.00338	0.00123029071693549
MS.gene63842	MS.gene63842	G7K4B9	hydrolase activity, acting on ester bonds	-	0.433749	0.0316056150815856	-1.62324	0.00397803133843691
MS.gene72000	MS.gene72000	I3T097	-	-	1.07686	0.000871136865392033	-2.1894	0.00215878160692016
MS.gene058238	MS.gene058238	A2Q2W3	-	-	-0.916651	0.0189023012928411	2.03037143744059	0.00106650003454922
MS.gene045844	MS.gene045844	I3SCN5	-	-	0.40089	0.0119367232292127	-2.35534	0.00374380250370855
MS.gene67515	MS.gene67515	A0A396GP34	metabolic process	-	-0.344806	0.0204373550175511	4.25917336631993	1.86557462051284e-05
MS.gene014873	MS.gene014873	D2XNR1	-	-	0.810339	0.026373096273677	-1.88614	0.00436255817177701
MS.gene83405	MS.gene83405	G7L755	catalytic activity	-	0.498814	0.0168884106505622	-3.77452	2.5270338457278e-06
MS.gene40255	MS.gene40255	A0A072V210	metabolic process	-	0.330594	0.0382964089786235	4.45779374860925	8.6605404171358e-06
MS.gene038263	MS.gene038263	A0A396HWA0	metabolic process	-	-0.321283	0.0220353209783688	3.21595876046865	0.000670479267945376
novel.11715	novel.11715	D2D581	metabolic process	-	-0.316922	0.0102997551849412	4.26207758457292	8.68383031286152e-07
MS.gene28603	MS.gene28603	A0A396GMB3	metabolic process	-	-0.482883	0.0446860063869535	6.05987151771373	0.000674602749780223
MS.gene069444	MS.gene069444	Q6ISX8	enzyme inhibitor activity	-	1.26807	0.0161118905531853	-3.97956	5.65398513879557e-11
MS.gene046858	MS.gene046858	A0A396HLB1	-	Glycolysis / Gluconeogenesis(map00010)	0.34682	0.0291831884612254	-2.34395	4.68588691419259e-07
MS.gene47867	MS.gene47867	A0A072TV13	RNA binding	-	-0.320774	0.00163745408540664	-2.25114	5.19531392346927e-05
MS.gene013492	MS.gene013492	G7J914	transferase activity	Biosynthesis of secondary metabolites(map01110)	-0.61548	0.0143332153844393	2.23877837353267	0.00298088784921936
MS.gene065569	MS.gene065569	B7FN21	-	-	-0.484552	0.0205464850250775	-3.97288	0.00367054289513371
MS.gene24453	MS.gene24453	G7ICG2	-	-	0.604271	0.0296890723864951	2.73444010269937	1.4054520011008e-07
MS.gene83008	MS.gene83008	A0A396JTW6	cell wall organization	-	0.419002	0.0117245176283551	2.19683928445954	0.00026644494269584
novel.3327	novel.3327	G7IH32	metabolic process	-	-0.367769	0.0195275127963397	-7.53702	2.24855580020716e-06
MS.gene57365	MS.gene57365	A0A072UWP2	metabolic process	Biosynthesis of secondary metabolites(map01110)	0.859474	0.00218877400971133	6.77816076334238	4.6284349167716e-23
MS.gene68616	MS.gene68616	G7JQ29	biosynthetic process	Biosynthesis of amino acids(map01230)	-0.380802	0.00690384459872006	-1.93483	0.0010880034467819
MS.gene32064	MS.gene32064	B7FJ84	biosynthetic process	-	0.34996	0.00619774748518228	2.98376062194281	5.85515550306198e-06
MS.gene069185	MS.gene069185	G7KF50	biosynthetic process	Glycolysis / Gluconeogenesis(map00010)	0.464893	0.0134604634569915	3.95000245174122	2.12554183579519e-15
MS.gene017561	MS.gene017561	A0A072TT91	cell wall organization or biogenesis	MAPK signaling pathway - plant(map04016)	0.335191	0.0262062937102004	2.38637476415739	0.000515053945712793
MS.gene047983	MS.gene047983	G7IMM5	metabolic process	-	1.00752	0.0310776304147646	-1.8895	0.000468665937211538
MS.gene023099	MS.gene023099	G7KWW4	cell wall	Pentose and glucuronate interconversions(map00040)	1.12372	0.00172372446087606	-1.62476	0.00171939192451208
MS.gene055139	MS.gene055139	G7L6I2	-	-	0.29872	0.0277654004324729	2.42940900627814	0.0019341691528481
MS.gene061983	MS.gene061983	A0A072U885	metabolic process	Biosynthesis of secondary metabolites(map01110)	0.350268	0.0350757120354932	3.43273628944329	3.24328106905774e-05
